# Supplementary material for: Physiological, transcriptome and co-expression network analysis of chlorophyll-deficient mutants in flue-cured tobacco
Source: BMC Plant Biol. 2023 Mar 22;23:153. doi: 10.1186/s12870-023-04169-z (PMC10031990; doi:10.1186/s12870-023-04169-z)
Supplement: Supplementary file 2 — Supplementary Material 2 [file 12870_2023_4169_MOESM2_ESM.xlsx]

## Sheet: Sheet1
Table S2. Edge information in co-expression network analysis.
fromNode	toNode	weight	direction	fromAltName	toAltName
MSTRG.13183	gene_42271	0.426726	undirected	NA	NA
MSTRG.13182	gene_42271	0.420013	undirected	NA	NA
MSTRG.13184	gene_42271	0.416933	undirected	NA	NA
MSTRG.10740	gene_42271	0.398534	undirected	NA	NA
MSTRG.13204	gene_42271	0.371444	undirected	NA	NA
MSTRG.12427	gene_42271	0.358604	undirected	NA	NA
MSTRG.12050	gene_42271	0.35771	undirected	NA	NA
MSTRG.12767	gene_42271	0.329746	undirected	NA	NA
MSTRG.13155	gene_42271	0.326865	undirected	NA	NA
MSTRG.12669	gene_42271	0.319355	undirected	NA	NA
MSTRG.10343	gene_42271	0.318917	undirected	NA	NA
MSTRG.12049	gene_42271	0.3163	undirected	NA	NA
MSTRG.1371	gene_42271	0.303209	undirected	NA	NA
MSTRG.11211	gene_42271	0.301163	undirected	NA	NA
MSTRG.13554	gene_42271	0.291922	undirected	NA	NA
MSTRG.13001	gene_42271	0.282479	undirected	NA	NA
MSTRG.11693	gene_42271	0.28166	undirected	NA	NA
MSTRG.11020	gene_42271	0.280355	undirected	NA	NA
MSTRG.12394	gene_42271	0.277878	undirected	NA	NA
MSTRG.10415	gene_42271	0.274665	undirected	NA	NA
MSTRG.13183	gene_45265	0.401203	undirected	NA	NA
MSTRG.13182	gene_45265	0.396259	undirected	NA	NA
MSTRG.13184	gene_45265	0.390861	undirected	NA	NA
MSTRG.13204	gene_45265	0.366825	undirected	NA	NA
MSTRG.10740	gene_45265	0.364432	undirected	NA	NA
MSTRG.12427	gene_45265	0.344706	undirected	NA	NA
MSTRG.12050	gene_45265	0.327396	undirected	NA	NA
MSTRG.13155	gene_45265	0.326775	undirected	NA	NA
MSTRG.12767	gene_45265	0.320384	undirected	NA	NA
MSTRG.10343	gene_45265	0.314231	undirected	NA	NA
MSTRG.12049	gene_45265	0.307991	undirected	NA	NA
MSTRG.12669	gene_45265	0.297344	undirected	NA	NA
MSTRG.13554	gene_45265	0.275245	undirected	NA	NA
MSTRG.11211	gene_45265	0.274797	undirected	NA	NA
MSTRG.12582	gene_45265	0.267611	undirected	NA	NA
MSTRG.12394	gene_45265	0.264425	undirected	NA	NA
MSTRG.1371	gene_45265	0.263379	undirected	NA	NA
MSTRG.11498	gene_45265	0.263287	undirected	NA	NA
MSTRG.10619	gene_45265	0.260713	undirected	NA	NA
MSTRG.11693	gene_45265	0.260039	undirected	NA	NA
MSTRG.13182	gene_24092	0.398878	undirected	NA	NA
MSTRG.13183	gene_24092	0.396405	undirected	NA	NA
MSTRG.13184	gene_24092	0.391846	undirected	NA	NA
MSTRG.10740	gene_24092	0.364843	undirected	NA	NA
MSTRG.13204	gene_24092	0.35736	undirected	NA	NA
MSTRG.12427	gene_24092	0.344212	undirected	NA	NA
MSTRG.12050	gene_24092	0.330937	undirected	NA	NA
MSTRG.13155	gene_24092	0.32006	undirected	NA	NA
MSTRG.12767	gene_24092	0.31719	undirected	NA	NA
MSTRG.10343	gene_24092	0.309509	undirected	NA	NA
MSTRG.12669	gene_24092	0.302862	undirected	NA	NA
MSTRG.12049	gene_24092	0.301313	undirected	NA	NA
MSTRG.11211	gene_24092	0.300252	undirected	NA	NA
MSTRG.1371	gene_24092	0.29215	undirected	NA	NA
MSTRG.10619	gene_24092	0.277536	undirected	NA	NA
MSTRG.13554	gene_24092	0.275766	undirected	NA	NA
MSTRG.12582	gene_24092	0.275399	undirected	NA	NA
MSTRG.11498	gene_24092	0.266384	undirected	NA	NA
MSTRG.12394	gene_24092	0.265889	undirected	NA	NA
MSTRG.11020	gene_24092	0.261067	undirected	NA	NA
MSTRG.13183	gene_34812	0.422199	undirected	NA	NA
MSTRG.13184	gene_34812	0.412135	undirected	NA	NA
MSTRG.13182	gene_34812	0.408406	undirected	NA	NA
MSTRG.10740	gene_34812	0.397697	undirected	NA	NA
MSTRG.12427	gene_34812	0.371885	undirected	NA	NA
MSTRG.13204	gene_34812	0.368408	undirected	NA	NA
MSTRG.12050	gene_34812	0.360223	undirected	NA	NA
MSTRG.13155	gene_34812	0.339738	undirected	NA	NA
MSTRG.12767	gene_34812	0.329847	undirected	NA	NA
MSTRG.12049	gene_34812	0.327115	undirected	NA	NA
MSTRG.12669	gene_34812	0.3228	undirected	NA	NA
MSTRG.10343	gene_34812	0.320566	undirected	NA	NA
MSTRG.13554	gene_34812	0.309445	undirected	NA	NA
MSTRG.13001	gene_34812	0.299054	undirected	NA	NA
MSTRG.11020	gene_34812	0.296103	undirected	NA	NA
MSTRG.11693	gene_34812	0.295185	undirected	NA	NA
MSTRG.11211	gene_34812	0.292468	undirected	NA	NA
MSTRG.12394	gene_34812	0.290309	undirected	NA	NA
MSTRG.1371	gene_34812	0.286688	undirected	NA	NA
MSTRG.13864	gene_34812	0.284126	undirected	NA	NA
MSTRG.13183	gene_40536	0.413517	undirected	NA	NA
MSTRG.13184	gene_40536	0.411987	undirected	NA	NA
MSTRG.13182	gene_40536	0.411071	undirected	NA	NA
MSTRG.10740	gene_40536	0.39337	undirected	NA	NA
MSTRG.13204	gene_40536	0.372149	undirected	NA	NA
MSTRG.12427	gene_40536	0.371617	undirected	NA	NA
MSTRG.12050	gene_40536	0.3631	undirected	NA	NA
MSTRG.13155	gene_40536	0.342403	undirected	NA	NA
MSTRG.12669	gene_40536	0.339112	undirected	NA	NA
MSTRG.12767	gene_40536	0.333267	undirected	NA	NA
MSTRG.10343	gene_40536	0.331706	undirected	NA	NA
MSTRG.11211	gene_40536	0.32919	undirected	NA	NA
MSTRG.12049	gene_40536	0.327851	undirected	NA	NA
MSTRG.13554	gene_40536	0.311395	undirected	NA	NA
MSTRG.11413	gene_40536	0.303747	undirected	NA	NA
MSTRG.13001	gene_40536	0.30334	undirected	NA	NA
MSTRG.11020	gene_40536	0.300721	undirected	NA	NA
MSTRG.12582	gene_40536	0.29927	undirected	NA	NA
MSTRG.13864	gene_40536	0.296889	undirected	NA	NA
MSTRG.12394	gene_40536	0.293365	undirected	NA	NA
MSTRG.13183	gene_53328	0.429028	undirected	NA	NA
MSTRG.13184	gene_53328	0.421281	undirected	NA	NA
MSTRG.13182	gene_53328	0.420489	undirected	NA	NA
MSTRG.10740	gene_53328	0.380716	undirected	NA	NA
MSTRG.13204	gene_53328	0.366607	undirected	NA	NA
MSTRG.10343	gene_53328	0.356728	undirected	NA	NA
MSTRG.12767	gene_53328	0.355852	undirected	NA	NA
MSTRG.12427	gene_53328	0.350512	undirected	NA	NA
MSTRG.12049	gene_53328	0.346561	undirected	NA	NA
MSTRG.12050	gene_53328	0.342409	undirected	NA	NA
MSTRG.13155	gene_53328	0.337492	undirected	NA	NA
MSTRG.12669	gene_53328	0.322552	undirected	NA	NA
MSTRG.13554	gene_53328	0.315619	undirected	NA	NA
MSTRG.11211	gene_53328	0.308373	undirected	NA	NA
MSTRG.12582	gene_53328	0.30721	undirected	NA	NA
MSTRG.11498	gene_53328	0.303279	undirected	NA	NA
MSTRG.1365	gene_53328	0.298918	undirected	NA	NA
MSTRG.11020	gene_53328	0.285269	undirected	NA	NA
MSTRG.12394	gene_53328	0.284714	undirected	NA	NA
MSTRG.11413	gene_53328	0.275104	undirected	NA	NA
MSTRG.13001	gene_9504	0.432715	undirected	NA	NA
MSTRG.13864	gene_9504	0.426137	undirected	NA	NA
MSTRG.12427	gene_9504	0.423431	undirected	NA	NA
MSTRG.10488	gene_9504	0.41291	undirected	NA	NA
MSTRG.13308	gene_9504	0.41278	undirected	NA	NA
MSTRG.11413	gene_9504	0.403686	undirected	NA	NA
MSTRG.1252	gene_9504	0.403253	undirected	NA	NA
MSTRG.11556	gene_9504	0.402661	undirected	NA	NA
MSTRG.13386	gene_9504	0.397665	undirected	NA	NA
MSTRG.11693	gene_9504	0.393302	undirected	NA	NA
MSTRG.1163	gene_9504	0.392317	undirected	NA	NA
MSTRG.13155	gene_9504	0.389632	undirected	NA	NA
MSTRG.11020	gene_9504	0.386867	undirected	NA	NA
MSTRG.12669	gene_9504	0.384955	undirected	NA	NA
MSTRG.12050	gene_9504	0.381594	undirected	NA	NA
MSTRG.11618	gene_9504	0.380564	undirected	NA	NA
MSTRG.10740	gene_9504	0.378128	undirected	NA	NA
MSTRG.13881	gene_9504	0.369512	undirected	NA	NA
MSTRG.13204	gene_9504	0.360848	undirected	NA	NA
MSTRG.12394	gene_9504	0.359393	undirected	NA	NA
