# Supplementary material for: Physiological, transcriptome and co-expression network analysis of chlorophyll-deficient mutants in flue-cured tobacco
Source: BMC Plant Biol. 2023 Mar 22;23:153. doi: 10.1186/s12870-023-04169-z (PMC10031990; doi:10.1186/s12870-023-04169-z)
Supplement: Supplementary file 3 — Supplementary Material 3 [file 12870_2023_4169_MOESM3_ESM.xlsx]

## Sheet: Sheet1
Table S3. Node genes information in co-expression network analysis.
name	nodeAttr.nodesPresent...	Stress	NumberOfDirectedEdges	Degree	Symbol	TF_family	Description	Pathway
MSTRG.12427	blue	185066	96	96	SUMO1	-	PREDICTED: small ubiquitin-related modifier 1-like [Nicotiana tomentosiformis]	ko03013//RNA transport
MSTRG.11618	blue	152032	45	45	--	-	Non-functional NADPH-dependent codeinone reductase 2 [Capsicum annuum]	-
gene_18678	blue	4198	3	3	NAC056	NAC	PREDICTED: NAC transcription factor 56-like [Nicotiana tabacum]	-
gene_76554	blue	0	1	1	DAR1	LIM	protein DA1-related 1-like	-
gene_17063	blue	0	1	1	DOF1.8	C2C2-Dof	PREDICTED: dof zinc finger protein DOF4.6-like, partial [Nicotiana tabacum]	-
gene_68459	blue	0	1	1	TGA1A	bZIP	leucine-zipper DNA-binding protein [Nicotiana tabacum]	ko04075//Plant hormone signal transduction
gene_14307	blue	26442	4	4	TRB1	ARR-B	PREDICTED: telomere repeat-binding factor 1-like [Nicotiana tabacum]	-
gene_51745	blue	0	1	1	MYB102	ARR-B	PREDICTED: protein ODORANT1-like [Nicotiana tabacum]	-
gene_32175	blue	0	1	1	MYB5	ARR-B	PREDICTED: transcription factor MYB3-like [Nicotiana tabacum]	-
gene_64037	blue	0	1	1	PHL8	ARR-B	PREDICTED: myb family transcription factor PHL8-like isoform X2 [Nicotiana attenuata]	-
gene_39258	blue	0	1	1	AO	-	PREDICTED: L-aspartate oxidase, chloroplastic-like isoform X1 [Nicotiana tabacum]	ko01100//Metabolic pathways;ko00250//Alanine, aspartate and glutamate metabolism;ko00760//Nicotinate and nicotinamide metabolism
gene_15561	blue	0	1	1	--	-	PREDICTED: uncharacterized protein LOC104089601 isoform X1 [Nicotiana tomentosiformis]	-
gene_20996	blue	0	1	1	SWEET3B	-	PREDICTED: bidirectional sugar transporter SWEET3 [Nicotiana sylvestris]	-
gene_3925	blue	0	1	1	CDKG-2	-	PREDICTED: cyclin-dependent kinase G-2-like isoform X2 [Nicotiana tabacum]	-
gene_40368	blue	0	1	1	CTR1	-	serine/threonine-protein kinase CTR1-like	-
gene_79494	blue	0	1	1	At1g53440	-	PREDICTED: probable LRR receptor-like serine/threonine-protein kinase At1g53430 [Nicotiana tabacum]	-
gene_71529	blue	0	1	1	KAT1	-	PREDICTED: potassium channel KAT3-like isoform X1 [Nicotiana tabacum]	-
gene_61404	blue	0	1	1	At3g47570	-	probable LRR receptor-like serine/threonine-protein kinase At3g47570-like; K13420 LRR receptor-like serine/threonine-protein kinase FLS2 [EC:2.7.11.1]	ko04626//Plant-pathogen interaction;ko04016//MAPK signaling pathway - plant
gene_70832	blue	0	1	1	CBP60B	-	PREDICTED: calmodulin-binding protein 60 D-like [Nicotiana tabacum]	-
gene_22929	blue	0	1	1	--	-	hornerin-like	-
gene_52612	blue	0	1	1	MED33B	-	mediator of RNA polymerase II transcription subunit 33A-like	-
MSTRG.42556	blue	0	1	1	--	-	hypothetical protein A4A49_13666 [Nicotiana attenuata]	-
gene_35884	blue	0	1	1	JAL19	-	PREDICTED: jacalin-related lectin 19-like [Nicotiana tabacum]	-
MSTRG.10488	blue	0	1	1	MTB	-	PREDICTED: metallothionein-like protein type 2 [Nicotiana tomentosiformis]	-
gene_20588	blue	0	1	1	--	-	PREDICTED: keratin-associated protein 21-1-like [Nicotiana tabacum]	-
MSTRG.639	blue	0	1	1	PHP2	-	PREDICTED: histidine-containing phosphotransfer protein 4-like isoform X2 [Nicotiana sylvestris]	ko04075//Plant hormone signal transduction
gene_38211	blue	0	1	1	At3g53850	-	PREDICTED: CASP-like protein 5B2 [Nicotiana tabacum]	-
MSTRG.17465	blue	0	1	1	MTA	-	Metallothionein-like protein [Dorcoceras hygrometricum]	-
gene_71356	blue	0	1	1	--	-	PREDICTED: early nodulin-75-like isoform X1 [Nicotiana tabacum]	-
gene_51525	blue	0	1	1	MARD1	-	PREDICTED: PHD finger-containing protein DDB_G0268158-like isoform X1 [Nicotiana tabacum]	-
gene_81710	blue	0	1	1	PDR17	-	PREDICTED: random slug protein 5-like isoform X1 [Nicotiana tabacum]	-
gene_47725	blue	0	1	1	ATL70	-	PREDICTED: RING-H2 finger protein ATL70-like [Nicotiana tabacum]	-
gene_36436	blue	0	1	1	--	-	PREDICTED: uncharacterized protein LOC107817585 [Nicotiana tabacum]	-
gene_42639	blue	0	1	1	UBC24	-	PREDICTED: probable ubiquitin-conjugating enzyme E2 24 [Nicotiana tabacum]	ko04120//Ubiquitin mediated proteolysis
gene_4095	blue	0	1	1	STA	-	sugar carrier protein A-like	-
gene_18077	blue	16	2	2	adck1	-	uncharacterized aarF domain-containing protein kinase 1; K08869 aarF domain-containing kinase	-
gene_44960	blue	7440	2	2	--	-	PREDICTED: keratin-associated protein 19-2-like [Nicotiana tabacum]	-
gene_28134	blue	0	1	1	SWEET3B	-	bidirectional sugar transporter SWEET3-like; K15382 solute carrier family 50 (sugar transporter)	-
gene_22176	blue	16	2	2	Os07g0604000	-	PREDICTED: probable 6-phosphogluconolactonase 2 [Nicotiana tabacum]	ko01100//Metabolic pathways;ko01110//Biosynthesis of secondary metabolites;ko01200//Carbon metabolism;ko00030//Pentose phosphate pathway
gene_60413	blue	0	1	1	--	-	PREDICTED: uncharacterized protein LOC107803268 isoform X1 [Nicotiana tabacum]	-
gene_60732	blue	0	1	1	--	-	myb-like protein A	-
gene_62144	blue	0	1	1	--	-	uncharacterized LOC102600541	-
gene_66735	blue	0	1	1	SLAC1	-	guard cell S-type anion channel SLAC1-like	-
gene_16294	blue	7440	2	2	At3g47200	-	PREDICTED: UPF0481 protein At3g47200-like [Nicotiana tabacum]	-
gene_24499	blue	0	1	1	--	-	PREDICTED: uncharacterized protein LOC107816274 [Nicotiana tabacum]	-
gene_34640	blue	0	1	1	WIT1	-	WPP domain-interacting tail-anchored protein 1-like	-
gene_67576	blue	8	2	2	GA2OX8	-	PREDICTED: gibberellin 2-beta-dioxygenase 8-like [Nicotiana tabacum]	-
gene_18929	blue	16	2	2	IRE1A	-	PREDICTED: serine/threonine-protein kinase/endoribonuclease IRE1a-like [Nicotiana tabacum]	ko04141//Protein processing in endoplasmic reticulum
gene_32406	blue	0	1	1	--	-	PREDICTED: putative threonine aspartase isoform X1 [Nicotiana sylvestris]	-
MSTRG.56609	blue	0	1	1	--	-	-	-
MSTRG.2940	blue	0	1	1	RGS1	-	PREDICTED: regulator of G-protein signaling 1 isoform X2 [Solanum tuberosum]	-
gene_6117	blue	0	1	1	RABG3A	-	PREDICTED: ras-related protein Rab7-like isoform X2 [Nicotiana sylvestris]	ko04144//Endocytosis;ko04145//Phagosome
gene_169	blue	0	1	1	WNK11	-	PREDICTED: probable serine/threonine-protein kinase WNK11 [Nicotiana tabacum]	-
gene_50283	blue	0	1	1	--	-	PREDICTED: GDSL esterase/lipase At4g10955-like [Nicotiana tabacum]	-
gene_60769	blue	7440	2	2	--	-	PREDICTED: hydroxyproline-rich systemin-like [Nicotiana tabacum]	-
MSTRG.38716	blue	8	2	2	--	-	anthranilate synthase alpha subunit 1 [Spatholobus suberectus]	-
gene_18253	blue	0	1	1	GLOX1	-	PREDICTED: WSC domain-containing protein ARB_07867-like [Nicotiana tabacum]	-
gene_27201	blue	0	1	1	AGO1B	-	protein argonaute 1-like; K11593 eukaryotic translation initiation factor 2C	-
MSTRG.36937	blue	0	1	1	DRP3A	-	PREDICTED: dynamin-related protein 3A-like isoform X1 [Nicotiana tabacum]	-
gene_4789	blue	0	1	1	TRE1	-	PREDICTED: probable trehalase [Nicotiana tabacum]	ko01100//Metabolic pathways;ko00500//Starch and sucrose metabolism
gene_59091	blue	0	1	1	PUP11	-	probable purine permease 11-like	-
MSTRG.13386	blue	250	2	2	--	-	-	-
MSTRG.13182	blue	0	1	1	HCR9-0	-	PREDICTED: probable leucine-rich repeat receptor-like protein kinase At1g35710, partial [Nicotiana sylvestris]	-
gene_9509	blue	16	2	2	ABIL2	-	PREDICTED: protein ABIL2-like isoform X1 [Nicotiana tabacum]	-
gene_50614	blue	0	1	1	--	-	PREDICTED: basic salivary proline-rich protein 2-like [Nicotiana attenuata]	-
gene_74566	blue	0	1	1	NGDN	-	PREDICTED: neuroguidin-like isoform X2 [Nicotiana tabacum]	-
gene_32414	blue	16130	4	4	N	-	PREDICTED: TMV resistance protein N-like [Nicotiana tabacum]	-
gene_30468	blue	8	2	2	HVA22A	-	PREDICTED: uncharacterized protein LOC107818402 isoform X1 [Nicotiana tabacum]	-
gene_83590	blue	0	1	1	AMP2-2	-	PREDICTED: vicilin-like antimicrobial peptides 2-2 [Nicotiana tabacum]	-
gene_75555	blue	0	1	1	--	-	uncharacterized LOC102599998	-
gene_4794	blue	0	1	1	IPT5	-	PREDICTED: adenylate isopentenyltransferase 5, chloroplastic-like [Nicotiana sylvestris]	ko01100//Metabolic pathways;ko01110//Biosynthesis of secondary metabolites;ko00908//Zeatin biosynthesis
gene_36983	blue	0	1	1	ALMT12	-	PREDICTED: aluminum-activated malate transporter 12-like [Nicotiana tabacum]	-
gene_78087	blue	0	1	1	--	-	PREDICTED: early nodulin-75-like isoform X1 [Nicotiana tabacum]	-
gene_76939	blue	7440	2	2	RABG3B	-	PREDICTED: ras-related protein Rab7-like [Nicotiana tomentosiformis]	ko04144//Endocytosis;ko04145//Phagosome
gene_74740	blue	0	1	1	--	-	PREDICTED: uncharacterized protein LOC104114001 [Nicotiana tomentosiformis]	-
gene_69811	blue	0	1	1	--	-	PREDICTED: uncharacterized protein LOC104244812 [Nicotiana sylvestris]	-
MSTRG.13155	blue	120	3	3	MTA	-	PREDICTED: metallothionein-like protein type 2 [Nicotiana sylvestris]	-
gene_67174	blue	0	1	1	LARP1C	-	PREDICTED: la-related protein 1C-like [Nicotiana tabacum]	-
gene_3180	blue	7440	2	2	AAP3	-	PREDICTED: amino acid permease 3-like [Nicotiana tabacum]	-
gene_8626	blue	0	1	1	CSLA9	-	PREDICTED: glucomannan 4-beta-mannosyltransferase 9-like isoform X1 [Nicotiana tabacum]	-
gene_41360	blue	0	1	1	--	-	PREDICTED: uncharacterized protein LOC107768115 [Nicotiana tabacum]	-
MSTRG.52201	blue	0	1	1	--	-	PREDICTED: protein LYK5-like [Nicotiana tabacum]	-
gene_11367	blue	0	1	1	FT	-	protein FLOWERING LOCUS T-like; K16223 protein FLOWERING LOCUS T	ko04712//Circadian rhythm - plant
gene_15485	blue	0	1	1	AAP3	-	PREDICTED: amino acid permease 3-like [Nicotiana tabacum]	-
gene_37599	blue	7440	2	2	PUP21	-	probable purine permease 9-like	-
gene_46799	blue	0	1	1	CHUP1	-	PREDICTED: protein CHUP1, chloroplastic-like [Nicotiana tabacum]	-
MSTRG.57221	blue	0	1	1	--	-	PREDICTED: zinc finger BED domain-containing protein RICESLEEPER 2-like [Nicotiana sylvestris]	-
gene_49758	blue	7440	2	2	--	-	PREDICTED: uncharacterized protein LOC109241509 [Nicotiana attenuata]	-
MSTRG.55002	blue	0	1	1	LOX2.1	-	PREDICTED: linoleate 13S-lipoxygenase 2-1, chloroplastic-like, partial [Nicotiana sylvestris]	ko01100//Metabolic pathways;ko01110//Biosynthesis of secondary metabolites;ko00592//alpha-Linolenic acid metabolism;ko00591//Linoleic acid metabolism
MSTRG.35624	blue	0	1	1	TY4B-H	-	Pol [Coffea arabica]	-
gene_32627	blue	0	1	1	CSLA9	-	glucomannan 4-beta-mannosyltransferase 9-like; K13680 beta-mannan synthase [EC:2.4.1.32]	-
gene_38056	blue	0	1	1	--	-	pathogen-related protein-like	-
gene_83256	blue	0	1	1	--	-	glutamic acid-rich protein	-
gene_15338	blue	0	1	1	CNGC15C	-	PREDICTED: protein CNGC15b [Nicotiana attenuata]	ko04626//Plant-pathogen interaction
gene_49155	blue	7440	2	2	CYP78A5	-	PREDICTED: cytochrome P450 78A5-like [Nicotiana tabacum]	-
gene_23403	blue	0	1	1	COAC1	-	PREDICTED: mitochondrial substrate carrier family protein P-like isoform X1 [Nicotiana tabacum]	-
gene_84461	blue	0	1	1	AAP3	-	PREDICTED: amino acid permease 3-like [Nicotiana tabacum]	-
MSTRG.44398	blue	0	1	1	--	-	PREDICTED: F-box protein At4g00755-like, partial [Nicotiana sylvestris]	-
gene_49142	blue	0	1	1	IPO5	-	PREDICTED: importin-5-like, partial [Nicotiana tabacum]	-
MSTRG.13183	blue	28	5	5	HCR9-0	-	PREDICTED: probable leucine-rich repeat receptor-like protein kinase At1g35710, partial [Nicotiana sylvestris]	-
MSTRG.8997	blue	0	1	1	PMK	-	PREDICTED: LOW QUALITY PROTEIN: probable phosphomevalonate kinase [Nicotiana sylvestris]	ko01100//Metabolic pathways;ko01110//Biosynthesis of secondary metabolites;ko00900//Terpenoid backbone biosynthesis
MSTRG.1252	blue	34602	8	8	--	-	PREDICTED: phosphatidylinositol-glycan biosynthesis class X protein-like [Nicotiana sylvestris]	ko01100//Metabolic pathways;ko00563//Glycosylphosphatidylinositol(GPI)-anchor biosynthesis
gene_16865	blue	34	3	3	--	-	PREDICTED: replication protein A 70 kDa DNA-binding subunit B-like isoform X3 [Nicotiana tabacum]	ko03420//Nucleotide excision repair;ko03030//DNA replication;ko03440//Homologous recombination;ko03430//Mismatch repair
gene_78386	blue	0	1	1	PPDK	-	pyruvate, phosphate dikinase, chloroplastic; K01006 pyruvate, orthophosphate dikinase [EC:2.7.9.1]	ko01100//Metabolic pathways;ko01200//Carbon metabolism;ko00620//Pyruvate metabolism;ko00710//Carbon fixation in photosynthetic organisms
gene_41923	blue	0	1	1	TOM3	-	PREDICTED: tobamovirus multiplication protein 3-like isoform X2 [Nicotiana tabacum]	-
gene_70597	blue	0	1	1	--	-	PREDICTED: claspin-like [Nicotiana tabacum]	-
gene_80912	blue	0	1	1	At1g62810	-	PREDICTED: primary amine oxidase-like [Nicotiana tabacum]	ko01100//Metabolic pathways;ko01110//Biosynthesis of secondary metabolites;ko00260//Glycine, serine and threonine metabolism;ko00410//beta-Alanine metabolism;ko00360//Phenylalanine metabolism;ko00350//Tyrosine metabolism;ko00960//Tropane, piperidine and pyridine alkaloid biosynthesis;ko00950//Isoquinoline alkaloid biosynthesis
gene_9496	blue	0	1	1	--	-	uncharacterized LOC102589850	-
gene_79018	blue	16	2	2	--	-	PREDICTED: uncharacterized protein LOC107782878 isoform X1 [Nicotiana tabacum]	-
MSTRG.13001	blue	23890	12	12	--	-	-	-
gene_66090	blue	0	1	1	--	-	uncharacterized LOC102583567	-
MSTRG.42558	blue	0	1	1	--	-	hypothetical protein A4A49_13667 [Nicotiana attenuata]	-
gene_80023	blue	0	1	1	Os07g0673200	-	PREDICTED: probable E3 ubiquitin-protein ligase BAH1-like 1 [Nicotiana tabacum]	-
gene_45929	blue	1240	2	2	HEN4	-	KH domain-containing protein At4g18375-like; K13162 poly(rC)-binding protein 2/3/4	-
MSTRG.11413	blue	7390	6	6	--	-	PREDICTED: uncharacterized protein LOC107825454 [Nicotiana tabacum]	-
gene_26501	blue	26442	4	4	--	-	PREDICTED: histone H3.v1-like isoform X3 [Nicotiana tabacum]	-
MSTRG.48682	blue	8	2	2	--	-	PREDICTED: receptor-like protein 12 isoform X1 [Nicotiana tomentosiformis]	-
MSTRG.13184	blue	100	8	8	MIK2	-	PREDICTED: probable leucine-rich repeat receptor-like protein kinase At1g35710 [Nicotiana sylvestris]	-
MSTRG.26986	blue	7440	2	2	--	-	-	-
gene_59725	blue	0	1	1	At1g50590	-	pirin-like protein At1g50590-like; K06911 uncharacterized protein	-
MSTRG.29512	blue	0	1	1	--	-	-	-
gene_44817	blue	14816	2	2	TSS	-	PREDICTED: serine/threonine-protein phosphatase 7 long form homolog [Nicotiana tabacum]	-
gene_2560	blue	7440	2	2	CYP78A5	-	PREDICTED: cytochrome P450 78A5-like [Nicotiana tabacum]	-
MSTRG.48391	blue	0	1	1	GL1-5	-	PREDICTED: protein ECERIFERUM 1-like isoform X2 [Nicotiana sylvestris]	ko01110//Biosynthesis of secondary metabolites;ko00073//Cutin, suberine and wax biosynthesis
gene_76612	blue	0	1	1	SBTI1.1	-	PREDICTED: subtilisin-like protease SBT1.1 [Nicotiana tabacum]	-
gene_71361	blue	16	2	2	--	-	PREDICTED: uncharacterized protein LOC107830245 [Nicotiana tabacum]	-
gene_63254	blue	0	1	1	XERICO	-	probable E3 ubiquitin-protein ligase XERICO; K16285 RING/U-box domain-containing protein [EC:2.3.2.27]	-
gene_9716	blue	0	1	1	--	-	-	-
MSTRG.20891	blue	7440	2	2	Os03g0733400	-	PREDICTED: zinc finger BED domain-containing protein RICESLEEPER 2-like [Nicotiana tabacum]	-
gene_12995	blue	4744	3	3	BGAL17	-	beta-galactosidase 17-like; K12309 beta-galactosidase [EC:3.2.1.23]	ko01100//Metabolic pathways;ko00052//Galactose metabolism;ko00600//Sphingolipid metabolism;ko00511//Other glycan degradation;ko00531//Glycosaminoglycan degradation;ko00604//Glycosphingolipid biosynthesis - ganglio series
gene_6318	blue	14816	2	2	--	-	hypothetical protein GUITHDRAFT_56435, partial [Guillardia theta CCMP2712]	-
gene_65465	blue	7440	2	2	DTX42	-	MATE efflux family protein 1-like	-
gene_37153	blue	9330	5	5	NIP3-1	-	probable aquaporin NIP5-1 [Nicotiana tabacum]	-
gene_6332	blue	0	1	1	--	-	hornerin-like	-
gene_6279	blue	7440	2	2	Os09g0568700	-	germin-like protein 9-3-like	-
MSTRG.52192	blue	7440	2	2	LYK5	-	PREDICTED: serine/threonine receptor-like kinase NFP [Nicotiana tomentosiformis]	-
gene_59640	blue	0	1	1	UMK3	-	PREDICTED: UMP-CMP kinase 3-like isoform X2 [Nicotiana tomentosiformis]	ko01100//Metabolic pathways;ko00240//Pyrimidine metabolism
gene_76724	blue	0	1	1	STY13	-	PREDICTED: serine/threonine-protein kinase STY8-like [Nicotiana tabacum]	-
MSTRG.44633	blue	7364	4	4	--	-	PREDICTED: 40S ribosomal protein S27-1-like isoform X2 [Nicotiana attenuata]	-
MSTRG.13864	blue	34682	13	13	--	-	PREDICTED: deoxynucleoside triphosphate triphosphohydrolase SAMHD1 homolog isoform X3 [Nicotiana sylvestris]	-
gene_61643	blue	7440	2	2	AKT2	-	PREDICTED: potassium channel AKT2/3-like [Nicotiana tabacum]	-
gene_28102	blue	0	1	1	--	-	-	-
gene_31927	blue	7440	2	2	KINB2	-	PREDICTED: SNF1-related protein kinase regulatory subunit beta-2-like isoform X2 [Nicotiana tabacum]	-
gene_70511	blue	0	1	1	KAT1	-	PREDICTED: potassium channel KAT3-like isoform X2 [Nicotiana tabacum]	-
gene_68401	blue	120	2	2	AKT2	-	SKT2; potassium channel AKT2/3-like	-
gene_44081	blue	7440	2	2	PIN5	-	PIN5, SlPIN5; auxin efflux facilitator SlPIN5; K13947 auxin efflux carrier family	-
gene_38959	blue	0	1	1	DDB_G0272484	-	PREDICTED: deoxynucleoside triphosphate triphosphohydrolase SAMHD1 homolog [Nicotiana tabacum]	-
gene_71757	blue	0	1	1	BCAT2	-	PREDICTED: branched-chain-amino-acid aminotransferase 2, chloroplastic-like isoform X1 [Nicotiana tabacum]	ko01100//Metabolic pathways;ko01110//Biosynthesis of secondary metabolites;ko01230//Biosynthesis of amino acids;ko00270//Cysteine and methionine metabolism;ko00280//Valine, leucine and isoleucine degradation;ko01210//2-Oxocarboxylic acid metabolism;ko00770//Pantothenate and CoA biosynthesis;ko00290//Valine, leucine and isoleucine biosynthesis;ko00966//Glucosinolate biosynthesis
gene_29489	blue	0	1	1	At3g47200	-	PREDICTED: UPF0481 protein At3g47200-like isoform X1 [Nicotiana tabacum]	-
gene_45358	blue	0	1	1	RCOM_1506700	-	PREDICTED: probable aspartyl aminopeptidase [Nicotiana tabacum]	-
gene_65860	blue	0	1	1	YPTM2	-	PREDICTED: GTP-binding protein YPTM2-like [Nicotiana tabacum]	-
gene_76324	blue	7440	2	2	--	-	PREDICTED: enolase-phosphatase E1-like [Nicotiana sylvestris]	-
gene_9444	blue	8158	3	3	--	-	hornerin-like	-
MSTRG.36371	blue	0	1	1	--	-	-	-
gene_60771	blue	7440	2	2	--	-	PREDICTED: hydroxyproline-rich systemin A-like [Nicotiana tabacum]	-
